# Supplementary material for: Genome-Wide Association Mapping of Mixed Linkage (1,3;1,4)-β-Glucan and Starch Contents in Rice Whole Grain
Source: Front Plant Sci. 2021 Aug 25;12:665745. doi: 10.3389/fpls.2021.665745 (PMC8424012; doi:10.3389/fpls.2021.665745)
Supplement: Supplementary file 4 [file Table_4.xlsx]

## Sheet: supplementary Table 4
Supplementary Table S4. Expression analysis of candidate genes by two assays: RNA-Seq and TRAP-Seq depicted in RGAP database. Level of expression in different tissues (seedling, callus and panicle) was determined based on FPKM. The tissue with highest expression was highlighted in red.
Trait	Candidate gene	Description	Expression level in RNA-Seq assay				Expression level in TRAP-Seq assay
			Seedling	Callus	Panicle		Seedling	Callus	Panicle
MLG	LOC_Os01g53330	anthocyanidin 5,3-O-glucosyltransferase	20.51	1.06	2.74		37.37	3.12	2.3
MLG	LOC_Os07g01560	hexose transporter	1.49	17.03	0.62		1.26	19.65	1.29
MLG	LOC_Os03g16050	fructose-1,6-bisphosphatase	144.98	0.32	6.22		180.97	0.28	3.58
MLG	LOC_Os03g57460	fasciclin protein	12.91	5.25	41.43		19.85	7.53	28.99
MLG	LOC_Os01g55820	X8 protein	0.044	3.58	18.79		0.55	6.76	8.42
MLG	LOC_Os07g01540	Ser/Thr protein phosphatase	2.11	2.83	0.93		0.202	0.38	5.78
MLG	LOC_Os11g30760	GT31	0.086	10.71	1.5		0.546	37.4	0.6
Starch content	LOC_Os12g44070	nodulin-like domain	0.062	0.774	0.142		0.025	0.841	0.164
Starch content	LOC_Os01g47050	kelch repeat containing protein	1.69	9.96	2.8		1.66	14.77	4.45
