# Supplementary material for: Genome-Wide Association Mapping of Mixed Linkage (1,3;1,4)-β-Glucan and Starch Contents in Rice Whole Grain
Source: Front Plant Sci. 2021 Aug 25;12:665745. doi: 10.3389/fpls.2021.665745 (PMC8424012; doi:10.3389/fpls.2021.665745)
Supplement: Supplementary file 6 [file Table_6.xlsx]

## Sheet: supplementary Table 6
Supplementary Table S6. KEGG and PANTHER analysis of the candidate genes identified in this study
Trait	MSU ID	RAP ID	Gene ID	Gene symbol	Defenition (RefSeq) / function	KEGG orthology (KO)	KEGG Pathway	Motif	PANTHER family / subfamily	Protein class (PC)	PANTHER GO (CC / MF / BP)
MLG	LOC_Os01g53330	Os01g0734600	4324165	-	Anthocyanidin 5,3-O-glucosyltransferase; UDP-glucuronosyl/UDP-glucosyltransferase family protein	no KO assigned	-	Pfam: UDPGT	GLYCOSYLTRANSFERASE / GLYCOSYLTRANSFERASE (PTHR48048:SF27)	Glycosyltransferase (PC00220 )	-
MLG	LOC_Os07g01560	Os07g0106200	4342198	OsMST3	Sugar carrier protein C; MFS transporter, sugar:H+ symporter, Similar to Hexose transporter	K24193	osa02000: Transporters; Sugar transporters; Sugar porter (SP) family	Pfam: Sugar_tr; MFS_1 UNC-93	SOLUTE CARRIER FAMILY 2, FACILITATED GLUCOSE TRANSPORTER / SUGAR TRANSPORT PROTEIN 12 (PTHR23500:SF574)	Secondary carrier transporter (PC00258)	-
MLG	LOC_Os03g16050	Os03g0267300	4332364	OsFBPase1	Fructose-1,6-bisphosphatase, chloroplastic; fructose-1,6-bisphosphatase I [EC:3.1.3.11]	K03841	osa00010: Glycolysis / Gluconeogenesis; osa00030: Pentose phosphate pathway; osa00051: Fructose and mannose metabolism; osa00710: Carbon fixation in photosynthetic organisms; osa01100: Metabolic pathways; osa01110: Biosynthesis of secondary metabolites; osa01200: Carbon metabolism	Pfam: FBPase; FBPase_C tRNA_NucTransf2	FRUCTOSE-1,6-BISPHOSPHATASE-RELATED/ FRUCTOSE-BISPHOSPHATASE (PTHR11556:SF1)	Carbohydrate phosphatase (PC00181)	CC: cytosol (GO:0005829); MF: phosphatase activity (GO: 0016791); BP: cellular carbohydrate biosynthetic process (GO:0034637), organophosphate metabolic process (GO:0019637), phosphate-containing compound metabolic process (GO:0006796), cellular carbohydrate biosynthetic process (GO:0034637), oligosaccharide biosynthetic process (GO:0009312), glucose metabolic process (GO:0006006)
MLG	LOC_Os12g34360	Os12g0528100	4352391	-	AP-5 complex subunit mu; Armadillo-like helical domain containing protein	K19023	osa03400: DSBR (double strand breaks repair), HR (homologous recombination)	Pfam: Adap_comp_sub	ARM REPEAT SUPERFAMILY PROTEIN / ARM REPEAT SUPERFAMILY PROTEIN (PTHR33115:SF50)	-	-
MLG	LOC_Os03g57460	Os03g0788600	4334367	OsFAS16	Fasciclin-like arabinogalactan protein 16	no KO assigned	-	Pfam: Fasciclin	FASCICLIN-LIKE ARABINOGALACTAN PROTEIN 16 /DOMAIN-CONTAINING PROTEIN, PUTATIVE, EXPRESSED-RELATED (PTHR32499:SF6)	-	-
MLG	LOC_Os01g55820	Os01g0763900	4326886	-	X8 domain containing protein; Plasmodesmata callose-binding protein 3	no KO assigned	-	Pfam: X8	BETA-1,3 GLUCANASE / X8 DOMAIN-CONTAINING PROTEIN (PTHR31044:SF81)	-	-
MLG	LOC_Os07g01540	Os07g0106000	4342196	-	uncharacterized protein; Metallophosphoesterase domain containing protein	no KO assigned	-	Pfam: Metallophos	CALCINEURIN-LIKE METALLO-PHOSPHOESTERASE SUPERFAMILY PROTEIN / METALLOPHOS DOMAIN-CONTAINING PROTEIN (PTHR34211:SF6)	Esterase (PC00097)	-
MLG	LOC_Os11g30760	Os11g0502700	4350562	-	uncharacterized protein; Glycosyl transferase family 31 domain containing protein	no KO assigned	-	-	PROTEIN TAPETUM DETERMINANT 1-LIKE-RELATED / OS11G0502700 PROTEIN (PTHR33184:SF43)	-	CC: -; MF: -; BP: cell differentiation (GO:0030154), cell fate commitment (GO:0045165)
Starch content	LOC_Os12g44070	Os12g0637800	4352902	-	uncharacterized protein; Nodulin-like domain containing protein	no KO assigned	-	Pfam: Nodulin-like	UNCHARACTERIZED NODULIN-LIKE PROTEIN / NODULIN-LIKE DOMAIN-CONTAINING PROTEIN (PTHR21576:SF108)	-	CC: membrane (GO:0016020); MF: -; BP: -
Starch content	LOC_Os01g47050	Os01g0659900	4327169	OsFBK1	F-box / Kelch repeat protein At3g61590	no KO assigned	-	F-box-like; F-box Kelch_2	F-BOX FAMILY PROTEIN / F-BOX ONLY PROTEIN 39 (PTHR10706:SF130)	Ubiquitin-protein ligase (PC00234)	CC: SCF ubiquitin ligase complex (GO:0019005); MF: -; BP: SCF-dependent proteasomal ubiquitin-dependent protein catabolic process (GO:0031146)
GO: Gene Ontology
CC: Cellular Componenet
MF: Molecular Function
BP: Biological Process
